# Supplementary material for: Comparison Between Ultrasonographic and Standing Magnetic Resonance Imaging Findings in the Podotrochlear Apparatus of Horses With Foot Pain
Source: Front Vet Sci. 2021 Jul 5;8:675180. doi: 10.3389/fvets.2021.675180 (PMC8287171; doi:10.3389/fvets.2021.675180)
Supplement: Supplementary file 2 [file Table_2.XLSX]

## Sheet: Feuil1
SUPRASESAMOIDEAN DDFT LESION
	MRI +	MRI -	Tot
US +	22	8	30	0.1414 slight agreement
US -	2	2	4
Tot	24	10	34
DISTAL DDFT LESION (ses/infra/transcuneal)
	MRI +	MRI -	Tot
US +	15	5	20	0.214 Fair agreement
US -	7	6	13
Tot	22	11	33	(1 not explored at transcuneal US)
Palmar NB lesion (whatever type except bone marrow and midsag STIR)					Palmar NB lesion (whatever type except bone marrow and heterogeneous or thin fibrocartilage)
	MRI +	MRI -	Tot			MRI +	MRI -	Tot
US +	17	6	23	0.1391 slight agreement	US +	8	15	23	0.1081 slight agreement
US -	6	4	10		US -	2	8	10
Tot	23	10	33	(1 not explored at transcuneal US)	Tot	10	23	33	(1 not explored at transcuneal US)
N Bursa abnormality effusion and/or proliferation
	MRI +	MRI -	Tot
US +	21	1	22	0.2411 Fair agreement
US -	9	3	12
Tot	30	4	34
				http://vassarstats.net/kappa.html
